# Supplementary material for: Association Between Epstein–Barr Virus Infection and PD-L1 Expression in Gastric Cancer: Prevalence, Clinicopathological Features, and Prognostic Implications
Source: Cancers (Basel). 2025 Apr 29;17(9):1492. doi: 10.3390/cancers17091492 (PMC12070931; doi:10.3390/cancers17091492)
Supplement: Supplementary file 1 [file cancers-17-01492-s001.zip]

Archive with 1 entries (1 files):
- cancers-3544860-supplementary.pdf
